# Supplementary material for: Assessing the Quality and Impact of eHealth Tools: Systematic Literature Review and Narrative Synthesis
Source: JMIR Hum Factors. 2023 Mar 23;10:e45143. doi: 10.2196/45143 (PMC10131913; doi:10.2196/45143)
Supplement: Multimedia Appendix 2 [file humanfactors_v10i1e45143_app2.xlsx]

## Sheet: quality appraisal
Appendix 2: CASP APPRAISAL - Syst review: Criteria to assess the quality and impact of eHealth tools		Section A: Are the results valid?						Section B: What are the results?			Section C: Will the results help locally?
		1. Was there a clear statement of the aims of the research?	2. Is the methodology appropriate?	3. Was the research design appropriate to address the aims of the research?	4. Was the recruitment strategy appropriate to the aims of the research?	5. Was the data collected in a way that addressed the research issue?	6. Has the relationship between researcher and participants been adequately considered?	7. Have ethical issues been taken into consideration?	8. Was the data analysis sufficiently rigorous?	9. Is there a clear statement of findings?	10. How valuable is the research?
authors	title	No/Can't tell = 0 -- Yes = 1 -- Not applicable = 2
Ali, E.E. and Teo, A.K.S. and Goh, S.X.L. and Chew, L. and Yap, K.Y.-L.	MedAd-AppQ: A quality assessment tool for medication adherence apps on iOS and android platforms	1	1	1	1	1	2	2	1	1	1
Alon N and Stern AD and Torous J	Assessing the Food and Drug Administration's Risk-Based Framework for Software Precertification With Top Health Apps in the United States: Quality Improvement Study.	1	1	1	1	1	2	2	1	1	1
Azevedo, S and Rodrigues, TC and Londral, AR and Azevedo, Salome and Rodrigues, Teresa Cipriano and Londral, Ana Rita	Domains and Methods Used to Assess Home Telemonitoring Scalability: Systematic Review	1	1	1	1	1	2	2	1	1	1
Baumel A and Birnbaum ML and Sucala M	A Systematic Review and Taxonomy of Published Quality Criteria Related to the Evaluation of User-Facing eHealth Programs.	1	1	1	1	1	2	2	1	1	1
Baumel, A and Faber, K and Mathur, N and Kane, JM and Muench, F and Baumel, Amit and Faber, Keren and Mathur, Nandita and Kane, John M. and Muench, Fred	Enlight: A Comprehensive Quality and Therapeutic Potential Evaluation Tool for Mobile and Web-Based eHealth Interventions	1	1	1	1	1	1	2	1	1	1
BinDhim, NF and Hawkey, A and Trevena, L and BinDhim, Nasser F. and Hawkey, Alexandra and Trevena, Lyndal	A Systematic Review of Quality Assessment Methods for Smartphone Health Apps	1	1	0	1	1	2	2	1	1	0
Blackman, KCA and Zoellner, J and Berrey, LM and Alexander, R and Fanning, J and Hill, JL and Estabrooks, PA and Blackman, Kacie C. A. and Zoellner, Jamie and Berrey, Leanna M. and Alexander, Ramine and Fanning, Jason and Hill, Jennie L. and Estabrooks, Paul A.	Assessing the Internal and External Validity of Mobile Health Physical Activity Promotion Interventions: A Systematic Literature Review Using the RE-AIM Framework	1	1	1	1	1	2	2	1	1	1
Camacho, E and Hoffman, L and Lagan, S and Rodriguez-Villa, E and Rauseo-Ricupero, N and Wisniewski, H and Henson, P and Torous, J and Camacho, Erica and Hoffman, Liza and Lagan, Sarah and Rodriguez-Villa, Elena and Rauseo-Ricupero, Natali and Wisniewski, Hannah and Henson, Philip and Torous, John	Technology Evaluation and Assessment Criteria for Health Apps (TEACH-Apps): Pilot Study	1	1	1	1	1	1	0	1	1	1
de la Vega, R and Ritterband, L and Palermo, TM and de la Vega, Rocio and Ritterband, Lee and Palermo, Tonya M.	Assessing Digital Health Implementation for a Pediatric Chronic Pain Intervention: Comparing the RE-AIM and BIT Frameworks Against Real-World Trial Data and Recommendations for Future Studies	1	1	1	1	1	1	1	1	1	1
DiFilippo, KN and Huang, WHD and Chapman-Novakofski, KM and DiFilippo, Kristen Nicole and Huang, Wen-Hao David and Chapman-Novakofski, Karen M.	Mobile Apps for the Dietary Approaches to Stop Hypertension (DASH): App Quality Evaluation	1	1	1	1	1	2	2	1	1	0
Fadahunsi, KP and O'Connor, S and Akinlua, JT and Wark, PA and Gallagher, J and Carroll, C and Car, J and Majeed, A and O'Donoghue, J and Fadahunsi, Kayode Philip and O'Connor, Siobhan and Akinlua, James Tosin and Wark, Petra A. and Gallagher, Joseph and Carroll, Christopher and Car, Josip and Majeed, Azeem and O'Donoghue, John	Information Quality Frameworks for Digital Health Technologies: Systematic Review	1	1	1	1	1	2	2	1	1	1
Garell C and Svedberg P and Nygren JM	A Legal Framework to Support Development and Assessment of Digital Health Services.	1	1	1	1	1	0	0	1	1	1
Grundy, QH and Wang, ZC and Bero, LA and Grundy, Quinn H. and Wang, Zhicheng and Bero, Lisa A.	Challenges in Assessing Mobile Health App Quality A Systematic Review of Prevalent and Innovative Methods	1	1	1	1	1	2	2	1	1	1
Hazel, C.A. and Bull, S. and Greenwell, E. and Bunik, M. and Puma, J. and Perraillon, M.	Systematic review of cost-effectiveness analysis of behavior change communication apps: Assessment of key methods	1	1	1	1	1	2	2	0	1	1
Hongsanun, W. and Insuk, S.	Quality assessment criteria for mobile health apps: A systematic review	1	1	1	1	1	2	2	0	1	1
Huckvale K and Morrison C and Ouyang J and Ghaghda A and Car J	The evolution of mobile apps for asthma: an updated systematic assessment of content and tools.	1	1	1	1	1	2	2	1	1	1
Hutton, L and Price, BA and Kelly, R and McCormick, C and Bandara, AK and Hatzakis, T and Meadows, M and Nuseibeh, B and Hutton, Luke and Price, Blaine A. and Kelly, Ryan and McCormick, Ciaran and Bandara, Arosha K. and Hatzakis, Tally and Meadows, Maureen and Nuseibeh, Bashar	Assessing the Privacy of mHealth Apps for Self-Tracking: Heuristic Evaluation Approach	1	1	1	1	1	2	2	1	1	1
Jeminiwa RN and Hohmann NS and Fox BI	Developing a Theoretical Framework for Evaluating the Quality of mHealth Apps for Adolescent Users: A Systematic Review.	1	1	1	1	1	2	2	1	1	1
Kassam-Adams, N and Marsac, ML and Kohser, KL and Kenardy, JA and March, S and Winston, FK and Kassam-Adams, Nancy and Marsac, Meghan L. and Kohser, Kristen L. and Kenardy, Justin A. and March, Sonja and Winston, Flaura K.	A New Method for Assessing Content Validity in Model-Based Creation and Iteration of eHealth Interventions	1	1	1	1	1	2	1	0	1	1
Lee Y and Shin SY and Kim JY and Kim JH and Seo DW and Joo S and Park JY and Kim WS and Lee JH and Bates DW	Evaluation of Mobile Health Applications Developed by a Tertiary Hospital as a Tool for Quality Improvement Breakthrough.	1	1	1	1	1	1	1	0	1	1
Martínez-Pérez B and de la Torre-Díez I and Candelas-Plasencia S and López-Coronado M	Development and evaluation of tools for measuring the quality of experience (QoE) in mHealth applications.	1	1	1	1	1	2	2	0	1	1
McMillan, B. and Hickey, E. and Patel, M.G. and Mitchell, C.	Quality assessment of a sample of mobile app-based health behavior change interventions using a tool based on the National Institute of Health and Care Excellence behavior change guidance	1	1	0	1	1	2	2	1	1	1
Melin, J and Bonn, SE and Pendrill, L and Lagerros, YT and Melin, Jeanette and Bonn, Stephanie Erika and Pendrill, Leslie and Lagerros, Ylva Trolle	A Questionnaire for Assessing User Satisfaction With Mobile Health Apps: Development Using Rasch Measurement Theory	1	1	1	1	1	1	1	1	1	1
Muro-Culebras, A and Escriche-Escuder, A and Martin-Martin, J and Roldan-Jimenez, C and De-Torres, I and Ruiz-Munoz, M and Gonzalez-Sanchez, M and Mayoral-Cleries, F and Biro, A and Tang, W and Nikolova, B and Salvatore, A and Cuesta-Vargas, AI and Muro-Culebras, Antonio and Escriche-Escuder, Adrian and Martin-Martin, Jaime and Roldan-Jimenez, Cristina and De-Torres, Irene and Ruiz-Munoz, Maria a…	Tools for Evaluating the Content, Efficacy, and Usability of Mobile Health Apps According to the Consensus-Based Standards for the Selection of Health Measurement Instruments: Systematic Review	1	1	1	1	1	2	2	1	1	1
Naghizadeh, M. and Movahhed, M.K. and Jedari, Y.G.	Quality assessment framework for mobile health systems	1	1	1	1	1	0	0	0	1	1
Nouri R and R Niakan Kalhori S and Ghazisaeedi M and Marchand G and Yasini M	Criteria for assessing the quality of mHealth apps: a systematic review.	1	1	1	1	1	2	2	0	1	0
Parv, L and Saluse, J and Aaviksoo, A and Tiik, M and Sepper, R and Ross, P	Economic impact of a nationwide interoperable e-Health system using the PENG evaluation tool.	1	1	1	1	1	0	0	0	1	1
Robles N, Puigdomènech Puig E, Gómez-Calderón C, Saigí-Rubió F, Cuatrecasas Cambra G, Zamora A, Moharra M, Paluzié G, Balfegó M, Carrion C	Evaluation Criteria for Weight Management Apps:Validation Using a Modified Delphi Process	1	1	1	1	1	1	1	1	1	1
Roberts AE and Davenport TA and Wong T and Moon HW and Hickie IB and LaMonica HM	Evaluating the quality and safety of health-related apps and e-tools: Adapting the Mobile App Rating Scale and developing a quality assurance protocol.	1	1	1	1	1	2	2	1	1	1
Scott, KM and Richards, D and Londos, G and Scott, Karen M. and Richards, Deborah and Londos, George	Assessment criteria for parents to determine the trustworthiness of maternal and child health apps: a pilot study	1	1	1	1	1	2	2	0	1	1
Sedhom Ramy and McShea, Michael J and Cohen, Adam B and Webster, Jonathan A and Mathews, Simon C	Mobile app validation: a digital health scorecard approach	1	1	1	1	1	2	2	1	1	1
Singh K and Drouin K and Newmark LP and Rozenblum R and Lee J and Landman A and Pabo E and Klinger EV and Bates DW	Developing a Framework for Evaluating the Patient Engagement, Quality, and Safety of Mobile Health Applications.	1	1	0	1	1	2	2	0	1	1
Stoyanov SR and Hides L and Kavanagh DJ and Zelenko O and Tjondronegoro D and Mani M	Mobile app rating scale MARS: a new tool for assessing the quality of health mobile apps.	1	1	1	1	1	1	2	1	1	1
Unsworth H and Dillon B and Collinson L and Powell H and Salmon M and Oladapo T and Ayiku L and Shield G and Holden J and Patel N and Campbell M and Greaves F and Joshi I and Powell J and Tonnel A	The NICE Evidence Standards Framework for digital health and care technologies - Developing and maintaining an innovative evidence framework with global impact.	1	1	1	1	1	1	1	0	1	1
Varshney U and Singh N and Bourgeois AG and Dube SR	Review, Assess, Classify, and Evaluate (RACE): a framework for studying m-health apps and its application for opioid apps.	1	1	1	1	1	2	2	1	1	1
Vervier, L and Valdez, AC and Ziefle, M and Vervier, Luisa and Valdez, Andre Calero and Ziefle, Martina	"Should I Trust or Should I Go?" or What Makes Health-Related Websites Appear Trustworthy? An Empirical Approach of Perceived Credibility of Digital Health Information and the Impact of User Diversity	1	1	1	1	1	2	0	1	1	0
Vis, Christiaan and Bührmann, Leah and Riper, Heleen and Ossebaard, Hans C	Health technology assessment frameworks for eHealth: A systematic review	1	1	1	1	1	2	2	1	1	1
von Huben and Howell, Martin and Carrello, Joseph and Norris, Sarah and Wortley, Sally and Ritchie, Angus and Howard, Kirsten	Application of a health technology assessment framework to digital health technologies that manage chronic disease: a systematic review	1	1	1	1	1	2	2	1	1	1
Wildenbos GA and Peute LW and Jaspers MW	A framework for evaluating mHealth tools for Older Patients on Usability.	1	1	0	1	1	2	2	0	1	1
Zelmer J and van Hoof K and Notarianni M and van Mierlo T and Schellenberg M and Tannenbaum C	An Assessment Framework for e-Mental Health Apps in Canada: Results of a Modified Delphi Process.	1	1	1	1	1	1	1	1	1	1
